# Supplementary material for: Augmented Global Protein Acetylation Diminishes Cell Growth and Migration of Cholangiocarcinoma Cells
Source: Int J Mol Sci. 2024 Sep 22;25(18):10170. doi: 10.3390/ijms251810170 (PMC11432552; doi:10.3390/ijms251810170)
Supplement: Supplementary file 1 [file ijms-25-10170-s001.zip]

Archive with 1 entries (1 files):
- ijms-3197487-supplementary.pdf
